# Supplementary material for: Long ignored but making a comeback: a worldwide epidemiological evolution of human brucellosis
Source: Emerg Microbes Infect. 2023 Dec 1;13(1):2290839. doi: 10.1080/22221751.2023.2290839 (PMC10878345; doi:10.1080/22221751.2023.2290839)
Supplement: Table_S1 [file TEMI_A_2290839_SM9083.xlsx]

## Sheet: Reported cases 
Table S1 The reported cases of human brucellosis worldwide from 2005 to 2019
Contients	Countries	2005	2006	2007	2008	2009	2010	2011	2012	2013	2014	2015	2016	2017	2018	2019
Asia	Afghanistan	/	/	3015	746	823	30	48	/	/	/	/	/	38	/	21
	Armenia	/	/	/	289	346	295	250	226	219	381	309	276	362	201	246
	Azerbaijan	425	434	169	149	153	366	426	275	225	71	314	403	485	475	560
	Bahrain	/	1	/	/	/	/	/	/	/	0	0	0	0	0	0
	Bangladesh	/	/	/	/	/	/	/	/	/	/	/	/	/	/	/
	Bhutan	/	/	/	/	/	/	/	/	/	/	/	/	/	/	3
	Brunei Darussalam	0	/	/	/	/	0	0	0	/	0	0	0	0	0	/
	Cambodia	/	/	/	/	/	/	/	/	/	/	/	/	/	/	/
	China	18416	19013	19721	27767	35816	33772	38151	39515	43486	57222	56989	/	/	/	/
	Cyprus	/	/	0	0	0	0	0	0	0	0	0	0	0	0	0
	Georgia	129	3	152	160	162	198	167	133	175	282	205	203	202	177	188
	India	/	/	/	/	/	/	/	/	/	/	/	49	25	/	/
	Indonesia	/	/	/	/	/	/	/	/	/	/	/	/	/	/	/
	Iran (Islamic Republic of)	26549	/	20991	/	13298	11605	12428	8610	18260	19618	16918	15103	15410	16632	/
	Iraq	/	4234	971	1455	2173	4787	5006	3668	2009	674	1829	899	1004	11	1137
	Israel	135	131	173	136	136	136	127	183	336	603	411	452	348	312	272
	Japan	2	/	/	/	2	2	2	0	2	10	5	2	2	6	/
	Jordan	132	132	217	111	130	129	119	96	158	273	384	441	467	300	/
	Kazakhstan	/	/	2278	2577	2110	2153	1800	1509	1443	0	884	27	22	14	7
	Korea (the Democratic People's Republic of)	/	/	0	/	/	/	0	/	/	/	/	/	/	/	/
	Korea (the Republic of)	158	215	/	58	24	/	31	19	17	17	5	/	/	/	/
	Kuwait	60	35	/	0	/	58	84	151	121	150	199	352	446	507	413
	Kyrgyzstan	787	2861	4035	/	3619	3977	4402	2296	1363	1088	904	924	1014	787	/
	Lao People's Democratic Republic (the)	/	/	/	/	/	/	/	/	/	/	/	/	0	0	/
	Lebanon	/	/	/	157	/	/	/	/	0	/	0	/	/	/	/
	Malaysia	/	/	/	/	/	/	/	12	3	20	/	26	40	/	/
	Maldives	/	/	/	/	/	0	0	/	/	0	/	/	/	/	/
	Mongolia	/	/	421	/	/	412	/	/	/	/	305	156	144	107	100
	Myanmar	/	/	/	/	/	/	/	/	/	0	/	/	/	0	/
	Nepal	/	/	/	/	/	/	/	/	/	/	/	/	/	/	/
	Oman	113	69	88	94	70	94	126	148	192	217	379	416	376	306	/
	Pakistan	/	/	0	/	0	/	0	0	0	0	0	0	0	0	/
	Palestine, State of	126	54	221	199	195	206	179	148	244	401	833	1187	894	700	/
	Philippines (the)	/	/	0	/	/	/	/	/	/	0	/	/	/	/	/
	Qatar	26	35	/	22	42	25	31	24	53	90	100	78	114	141	123
	Saudi Arabia	/	/	/	/	/	/	/	/	/	/	3233	4062	4692	/	/
	Singapore	/	/	1	2	/	/	0	0	0	/	/	/	/	/	/
	Sri Lanka	/	/	/	/	/	/	/	/	/	/	/	/	/	/	/
	Syrian Arab Republic	/	/	39838	25315	4872	3520	2860	1452	9273	10994	10112	7411	8067	7640	6255
	Taiwan	/	/	0	0	0	0	5	0	0	0	1	0	0	0	0
	Tajikistan	1512	1476	773	599	708	922	991	/	/	/	821	/	/	/	/
	Thailand	31	27	5	9	4	/	/	/	3	5	5	5	10	16	16
	Timor-Leste	/	/	/	/	/	/	/	/	/	/	/	/	/	/	/
	Turkey	14644	10790	11803	9818	9324	7658	7177	6759	7225	4475	4173	5148	6457	7219	10244
	Turkmenistan	/	/	/	/	/	/	/	0	0	/	0	443	/	/	/
	United Arab Emirates (the)	/	/	/	/	/	0	0	0	0	0	/	/	47	20	99
	Uzbekistan	555	/	/	/	21	/	/	/	123	12	30	13	855	786	/
	Vietnam	0	/	/	/	/	/	/	/	/	/	/	/	/	/	/
	Yemen	/	/	/	/	/	/	/	/	/	/	12353	25041	/	44913	/
Europe	Albania	700	879	932	790	146	149	440	422	301	200	/	/	/	35	/
	Andorra	0	0	0	0	0	0	0	0	0	0	0	1	0	0	0
	Austria	/	/	1	/	3	3	4	3	6	1	1	4	6	7	/
	Belarus	2	/	/	/	0	0	0	0	0	/	/	/	/	/	/
	Belgium	2	2	3	1	1	0	0	2	5	1	9	4	8	/	/
	Bosnia and Herzegovina	137	152	/	1014	458	168	72	68	88	126	113	190	243	358	206
	Bulgaria	23	11	57	19	4	/	0	1	1	2	37	0	/	2	/
	Croatia	0	/	2	25	3	3	2	0	0	1	0	2	1	3	3
	Czechia	1	0	0	1	0	1	0	0	0	0	0	1	1	2	4
	Denmark	15	/	/	/	/	/	/	/	/	/	/	/	/	/	/
	Estonia	0	0	0	/	/	0	0	0	0	0	0	0	0	1	1
	Finland	1	0	2	0	1	0	0	1	0	0	0	0	1	0	0
	France	40	30	14	21	23	20	21	/	9	0	2	3	2	2	/
	Germany	31	37	/	/	/	/	/	/	28	47	44	36	41	37	37
	Greece	331	284	153	339	114	97	100	123	159	135	4620	/	/	/	/
	Hungary	1	0	1	/	0	0	0	0	0	0	0	0	0	0	/
	Iceland	/	/	0	0	0	0	0	0	0	0	0	0	0	0	0
	Ireland	53	29	29	3	0	2	1	2	1	3	0	2	2	0	0
	Italy	421	421	72	75	23	10	/	9	/	/	/	/	/	/	/
	Latvia	0	0	0	0	0	0	0	0	1	0	0	0	0	0	0
	Liechtenstein	0	0	0	0	0	/	/	/	/	0	0	0	0	0	0
	Lithuania	0	0	0	0	0	0	0	0	2	0	0	0	0	0	/
	Luxembourg	0	0	/	/	0	/	1	0	/	/	/	/	/	/	/
	Malta	/	/	/	/	0	0	0	0	0	0	0	/	/	0	/
	Moldova (the Republic of)	0	0	/	/	0	0	0	0	0	0	0	0	0	0	0
	Montenegro	/	/	2	3	4	/	/	1	1	1	1	3	0	2	/
	Netherlands (the)	5	7	5	8	4	6	1	2	5	1	5	4	2	5	7
	North Macedonia (Rep. of)	323	309	380	481	287	168	96	82	36	40	22	22	22	11	15
	Norway	0	0	0	/	/	2	/	4	2	2	2	4	3	3	4
	Poland	5	/	2	5	2	0	0	0	1	1	4	3	2	0	/
	Portugal	170	95	75	56	81	86	85	47	35	62	55	/	/	19	33
	Romania	/	1	/	/	/	2	1	0	0	2	0	1	3	1	1
	Russian Federation (the)	494	420	296	410	409	431	486	465	342	369	393	331	317	290	397
	San Marino	/	/	/	0	0	/	0	0	0	0	0	0	0	0	/
	Serbia	/	2	0	4	10	4	4	1	6	20	3	24	7	4	2
	Slovakia	0	0	/	/	0	/	/	/	/	/	/	1	1	0	1
	Slovenia	0	0	1	2	2	0	1	0	0	0	0	1	1	3	/
	Spain	328	324	246	160	152	106	100	83	103	79	54	46	68	33	/
	Sweden	14	4	8	8	7	12	11	13	10	16	13	19	15	11	/
	Switzerland	9	3	1	5	14	5	8	3	5	3	1	7	9	5	7
	Ukraine	1	5	/	1	0	13324	2	1	2	2	1	1	3	0	/
	United Kingdom of Great Britain and Northern Ireland (the)	7	7	6	8	17	/	/	15	15	11	12	17	7	14	/
Africa	Algeria	8508	8403	7610	5290	6378	8445	4445	5298	4170	6132	6779	9104	/	11423	/
	Angola	/	/	/	/	/	/	0	/	/	/	/	0	/	/	/
	Benin	/	/	/	/	/	/	/	/	/	/	/	/	/	/	/
	Botswana	/	0	0	0	0	0	/	/	/	/	/	/	/	0	/
	Burkina Faso	/	/	/	/	/	/	/	/	/	/	/	/	/	0	/
	Burundi	/	/	/	/	/	/	/	/	/	/	0	0	0	0	/
	Cabo Verde	/	/	/	/	/	/	/	/	/	1	5	5	1	/	/
	Cameroon	/	/	/	/	/	/	/	/	/	/	/	/	/	/	/
	Central African Republic (the)	0	0	/	/	/	/	/	/	/	0	0	/	/	/	/
	Chad	/	/	/	/	/	/	/	/	0	/	/	/	/	/	/
	Comoros (the)	/	/	/	/	/	0	0	/	/	/	/	/	/	/	/
	Congo (the Democratic Republic of the)	/	/	/	/	/	/	/	/	/	/	/	/	/	/	/
	Congo (the)	/	/	/	/	/	/	/	/	/	/	/	/	/	/	/
	Côte d'Ivoire	/	/	/	/	/	/	/	/	/	/	/	/	/	/	/
	Djibouti	/	/	/	/	/	/	/	/	/	/	/	/	/	/	/
	Egypt	/	/	/	/	/	/	/	0	3951	3756	/	/	/	/	/
	Equatorial Guinea	/	/	/	/	0	0	/	/	/	/	/	/	/	/	/
	Eritrea	/	/	/	/	/	/	17	/	/	11	145	547	1132	1523	/
	Ethiopia	/	/	/	/	/	/	/	/	/	/	/	/	/	/	/
	Gabon	/	/	/	/	/	/	/	/	/	/	/	/	/	/	/
	Gambia (the)	/	/	/	/	/	/	/	/	/	/	/	/	/	/	/
	Ghana	/	/	/	/	/	/	/	/	/	/	/	/	/	/	/
	Guinea	/	/	/	/	/	/	/	/	/	/	/	/	/	/	/
	Guinea-Bissau	/	/	/	/	/	/	/	/	/	/	/	/	/	/	/
	Kenya	/	/	66	4585	/	/	/	/	84775	96571	98003	109229	101985	126836	154096
	Lesotho	/	/	/	/	/	/	/	/	/	/	/	/	/	/	/
	Liberia	/	/	/	/	/	/	/	/	/	/	/	/	/	/	/
	Libya	/	/	/	/	/	/	/	/	/	/	/	/	7	3	/
	Madagascar	0	0	0	0	/	/	0	/	/	/	/	0	0	0	/
	Malawi	/	/	/	/	/	/	/	/	/	/	/	/	/	/	/
	Mali	0	0	/	/	/	/	/	/	/	/	/	/	/	/	/
	Mauritania	/	/	/	/	/	/	/	/	/	/	/	/	/	/	/
	Mauritius	/	0	/	/	0	/	/	/	/	0	0	0	0	0	0
	Morocco	0	5	24	/	20	15	16	1	3	1	2	1	143	23	87
	Mozambique	/	/	/	/	0	/	/	/	/	/	/	/	/	/	/
	Namibia	/	/	/	/	0	/	/	0	0	0	3	0	1	0	4
	Niger (the)	/	/	/	/	0	/	/	/	/	/	/	/	/	/	/
	Nigeria	/	/	/	/	/	/	/	/	/	/	/	/	/	/	/
	Rwanda	/	/	/	/	/	/	/	/	/	/	/	0	/	/	/
	Sao Tome and Principe	/	/	/	/	/	/	/	/	/	/	/	/	/	/	/
	Senegal	/	/	/	/	/	/	/	/	/	/	/	/	/	0	/
	Seychelles	/	/	/	/	/	0	/	/	/	/	/	/	/	/	/
	Sierra Leone	/	/	/	/	/	/	/	/	/	/	/	/	/	/	/
	Somalia	/	/	/	/	/	/	/	/	/	/	0	0	/	/	/
	South Africa	/	/	/	/	/	/	26	/	/	1	/	3	/	/	/
	South Sudan (Rep. of)	/	/	/	/	/	/	/	/	/	/	/	/	/	/	/
	Sudan (the)	/	/	/	/	882	/	27	457	/	/	/	/	/	/	/
	Tanzania, United Republic of	/	/	/	/	/	/	/	/	/	/	/	/	/	6	/
	Togo	/	/	/	/	/	/	/	/	/	0	0	/	/	/	/
	Tunisia	284	460	514	285	265	371	368	278	140	409	504	621	1022	997	/
	Uganda	/	/	/	/	/	/	/	/	/	/	0	/	/	/	/
	Zambia	/	/	/	/	/	/	/	/	/	/	/	/	/	/	/
	Zimbabwe	/	/	/	/	/	/	/	/	/	/	/	/	/	/	/
Americas	Argentina	284	266	189	205	138	279	323	246	197	157	184	210	89	118	235
	Bahamas (the)	/	/	/	/	/	/	/	/	/	/	0	0	0	/	/
	Barbados	/	0	/	/	/	/	0	/	0	0	0	0	0	/	/
	Belize	0	0	0	0	/	0	/	2	0	0	0	0	0	0	0
	Bolivia (Plurinational State of)	/	/	/	/	/	/	/	/	/	/	/	1	1	1	/
	Brazil	/	/	/	/	22	26	25	91	35	/	149	184	215	232	237
	Canada	10	4	/	/	/	/	8	/	19	8	10	9	/	/	/
	Chile	9	7	1	8	17	5	4	5	3	2	3	1	8	3	/
	Colombia	/	/	/	3	/	/	/	/	/	/	25	0	0	0	0
	Costa Rica	16	31	31	51	24	22	20	21	20	7	31	32	38	41	/
	Cuba	12	/	11	/	24	19	10	44	73	38	30	22	47	15	/
	Curaçao	/	/	/	/	/	/	/	/	/	/	/	/	/	/	/
	Dominican Republic (the)	/	/	/	/	/	/	/	/	/	34	6	/	/	1	0
	Ecuador	6	5	/	/	/	2	/	/	/	11	13	6	20	28	45
	El Salvador	0	0	/	/	0	4	/	/	1	3	0	1	1	/	/
	Guatemala	1	/	10	/	10	/	2	3	/	/	/	/	/	/	/
	Guyana	/	/	/	/	/	/	/	/	/	/	0	0	/	0	/
	Haiti	/	/	/	/	/	/	/	/	/	/	/	/	/	/	/
	Honduras	/	1	0	11	/	4	1	1	3	7	3	8	2	/	/
	Jamaica	0	0	0	/	0	/	/	/	/	/	/	/	0	0	/
	Mexico	3993	1837	2054	2157	2157	2599	3472	3397	2794	2562	2638	2437	1855	1542	1663
	Nicaragua	7	/	2	1	2	1	/	/	1	0	0	0	2	/	/
	Panama	4	/	0	2	1	0	0	0	2	5	/	/	1	0	/
	Paraguay	/	/	/	/	/	1	/	1	0	/	/	/	22	8	11
	Peru	481	405	/	/	555	375	71	0	412	/	133	534	447	110	/
	St. Lucia	/	/	/	/	/	/	/	/	/	/	/	/	/	/	/
	Suriname	0	0	0	0	/	/	/	/	/	/	0	0	0	0	/
	Trinidad and Tobago	/	0	/	0	/	0	/	/	/	/	/	/	/	/	/
	United States of America (the)	106	107	137	91	124	127	107	123	120	98	121	133	126	139	/
	Uruguay	5	4	0	10	27	15	0	6	0	3	3	0	3	7	4
	Venezuela (Bolivarian Republic of)	12	17	27	58	24	13	9	1	3	4	10	/	7	6	/
Oceania	Australia	41	45	40	40	30	25	40	25	15	17	18	18	17	27	/
	Fiji	/	/	/	/	/	/	/	/	0	0	0	0	0	0	/
	Micronesia (Federated States of)	/	/	/	/	/	0	/	0	0	/	/	/	/	/	/
	New Caledonia	0	1	/	0	0	0	/	0	0	0	0	0	0	0	0
	New Zealand	0	0	4	4	1	1	0	0	1	0	1	0	1	3	3
	Papua New Guinea	/	/	/	/	/	/	/	/	/	/	/	/	/	/	/
	Vanuatu	/	/	/	/	/	/	/	/	/	/	0	/	/	/	/
Note: "/": Indicate the no reported data.

## Sheet: Incidence (100,000)
Table S1 The incidence rate (100,000) of human brucellosis worldwide from 2005 to 2019
Continents	Countries	2005	2006	2007	2008	2009	2010	2011	2012	2013	2014	2015	2016	2017	2018	2019
Asia	Afghanistan	-	-	11.1252	2.69098	2.89842	0.102791	0.159376	-	-	-	-	-	0.104694	-	0.0552025
	Armenia	-	-	-	9.93942	11.9802	10.2526	8.69101	7.83569	7.558	13.082	10.5621	9.40007	12.2929	6.80954	8.31719
	Azerbaijan	5.06444	5.11518	1.9694	1.70025	1.71002	4.04226	4.64402	2.95833	2.38935	0.744619	3.25411	4.13002	4.92184	4.77878	5.58643
	Bahrain	-	0.104338	-	-	-	-	-	-	-	0	0	0	0	0	0
	Bangladesh	-	-	-	-	-	-	-	-	-	-	-	-	-	-	-
	Bhutan	-	-	-	-	-	-	-	-	-	-	-	0	0	-	0.393136
	Brunei Darussalam	0	-	-	-	-	0	0	0	-	0	0	0	0	0	-
	Cambodia	-	-	-	-	-	-	-	-	-	-	-	-	-	-	-
	China	1.41257	1.45024	1.49641	2.09617	2.69038	2.52462	2.83834	2.92553	3.20367	4.19433	4.15608	0.34388	0.27941	0.273	0.31532
	Cyprus	-	-	0	0	0	0	0	0	0	0	0	0	0	0	0
	Georgia	3.3056	0.0773127	3.93766	4.15752	4.24704	5.22883	4.4457	3.56676	4.70725	7.58184	5.50295	5.446	5.41845	4.7497	5.05354
	India	-	-	-	-	-	-	-	-	-	-	-	0.00369946	0.00186752	-	-
	Indonesia	-	-	-	-	-	-	-	-	-	-	-	-	-	-	-
	Iran (Islamic Republic of)	38.0563	-	29.4253	-	18.2352	15.7329	16.6517	11.398	23.8749	25.3247	21.5537	18.9822	19.1016	20.3325	-
	Iraq	-	15.4255	3.47888	5.12581	7.50005	16.0951	16.2928	11.502	6.05904	1.95862	5.14165	2.45557	2.67357	0.0286208	2.89241
	Israel	1.94802	1.85718	2.40944	1.86077	1.81682	1.78393	1.63538	2.31338	4.16899	7.33961	4.90448	5.28902	3.99389	3.51241	3.0042
	Japan	0.00156528	-	-	-	0.00156193	0.00156165	0.00156454	0	0.0015693	0.00785694	0.00393264	0.00157487	0.00157746	0.00474199	-
	Jordan	2.28943	2.2031	3.46906	1.69298	1.8859	1.77648	1.55295	1.18666	1.85468	3.06094	4.14393	4.61573	4.7722	3.01044	-
	Kazakhstan	-	-	14.7118	16.334	13.1114	13.1909	10.8714	8.98637	8.47052	0	5.0391	0.151736	0.121966	0.0766013	0.0378099
	Korea (the Democratic People's Republic of)	-	-	0	-	-	-	0	-	-	-	-	-	-	-	-
	Korea (the Republic of)	0.327906	0.443864	-	0.118235	0.0486738	-	0.0620787	0.0378487	0.0337108	0.0334997	0.00980105	-	-	-	-
	Kuwait	2.64294	1.47452	-	0	-	1.93858	2.65147	4.50901	3.43128	4.06401	5.18825	8.89594	10.9958	12.2543	9.81679
	Kyrgyzstan	15.2443	54.8252	76.5887	-	67.2264	73.0006	79.8245	40.9474	23.8303	18.6445	15.1757	15.1986	16.3596	12.447	-
	Lao People's Democratic Republic (the)	-	-	-	-	-	-	-	-	-	-	-	-	0	0	-
	Lebanon	-	-	-	3.29503	-	-	-	-	0	-	0	-	-	-	-
	Malaysia	-	-	-	-	-	-	-	0.0412822	0.0101802	0.0669644	-	0.0847329	0.128598	-	-
	Maldives	-	-	-	-	-	0	0	-	-	0	-	-	-	-	-
	Mongolia	-	-	16.2309	-	-	15.1476	-	-	-	-	10.172	5.10411	4.62459	3.37517	3.10062
	Myanmar	-	-	-	-	-	-	-	-	-	0	-	-	-	0	-
	Nepal	-	-	-	-	-	-	-	-	-	-	-	-	-	-	-
	Oman	4.49974	2.67364	3.3118	3.41699	2.43378	3.09065	3.87561	4.23095	5.09987	5.38829	8.88141	9.28734	8.05842	6.33609	-
	Pakistan	-	-	0	-	0	-	0	0	0	0	0	0	0	0	-
	Palestine, State of	3.79473	1.58528	6.32423	5.54012	5.28584	5.44087	4.60985	3.71859	5.98522	9.60848	19.5078	27.1806	20.0682	15.3203	-
	Philippines (the)	-	-	0	-	-	-	-	-	-	0	-	-	-	-	-
	Qatar	3.00436	3.4223	-	1.53132	2.53785	1.34674	1.5227	1.09286	2.26827	3.65972	3.89756	2.93854	4.18391	5.06888	4.34311
	Saudi Arabia	-	-	-	-	-	-	-	-	-	-	10.1931	12.5202	14.1747	-	-
	Singapore	-	-	0.0217931	0.0413275	-	-	0	0	0	-	-	-	-	-	-
	Sri Lanka	-	-	-	-	-	-	-	-	-	-	-	-	-	-	-
	Syrian Arab Republic	-	-	200.41	122.508	22.9748	16.4774	13.5662	7.10411	47.3633	58.7578	56.1859	42.4321	47.1874	45.0869	36.643
	Taiwan	-	-	0	0	0	0	0.021488	0	0	0	0.00424494	0	0	0	0
	Tajikistan	22.2703	21.3215	10.9449	8.30799	9.61336	12.2486	12.8743	-	-	-	9.71136	-	-	-	-
	Thailand	0.0473889	0.0410256	0.00755492	0.0135275	0.00598204	-	-	-	0.00440241	0.0073058	0.00727648	0.00724939	0.0144488	0.0230453	0.0229801
	Timor-Leste	-	-	-	-	-	-	-	-	-	-	-	-	-	-	-
	Turkey	21.5659	15.693	16.9628	13.9423	13.0732	10.588	9.77217	9.05413	9.51591	5.79444	5.31393	6.44888	7.96016	8.7673	12.2786
	Turkmenistan	-	-	-	-	-	-	-	0	0	-	0	7.82358	-	-	-
	United Arab Emirates (the)	-	-	-	-	-	0	0	0	0	0	-	-	0.495404	0.207663	1.01325
	Uzbekistan	2.12099	-	-	-	0.0756283	-	-	-	0.406703	0.0390146	0.09585	0.040819	2.63982	2.38499	-
	Vietnam	0	-	-	-	-	-	-	-	-	-	-	-	-	-	-
	Yemen	-	-	-	-	-	-	-	-	-	-	46.6188	92.1702	-	157.597	-
Europe	Albania	23.2443	29.373	31.3803	26.8041	4.98716	5.11496	15.1453	14.5497	10.3969	6.92256	-	-	-	1.22105	-
	Andorra	0	0	0	0	0	0	0	0	0	0	0	1.29374	0	0	0
	Austria	-	-	0.0120547	0.060183	0.0359569	0.0358706	0.0476665	0.0355872	0.0707562	0.0117009	0.0115705	0.045784	0.0682007	0.0791809	0.0677
	Belarus	0.0206955	-	-	-	0	0	0	0	0	-	-	-	-	-	-
	Belgium	0.0190865	0.018961	0.0282334	0.00933709	0.00926227	0	0	0.0180068	0.0448052	0.00892136	0.0798283	0.0353001	0.0703287	0.0789571	0.0261883
	Bosnia and Herzegovina	3.63846	4.03673	-	27.0093	12.2593	4.53383	1.96658	1.88628	2.48405	3.6185	3.29507	5.61091	7.25041	10.7704	6.24054
	Bulgaria	0.300301	0.144717	0.755433	0.253585	0.0537314	0.0269478	0.0271391	0.0136876	0.0137644	0.0276857	0.515465	0	0.0281616	0.0284696	-
	Croatia	0	-	0.0464014	0.580086	0.0696835	0.0698417	0.0467222	0	0	0.0235939	0	0.0479117	0.0242452	0.0733883	0.0737961
	Czechia	0.00979315	0	0	0.00962964	0	0.00954708	0	0	0	0	0	0.00946402	0.00943892	0.0188148	0.0374817
	Denmark	0.276782	-	-	-	-	-	-	-	-	-	-	-	-	-	-
	Estonia	0	0	0	-	-	0	0	0	0	0	0	0	0	0.0756443	0.0753637
	EU/EEA	0	0	0.131682	0.151361	0.112404	0.106014	0.09808	0.102091	0.101256	0.093171	0.086356	0.104702	0.085544	0.0751	0.061016
	EU	0	0	0.133066	0.152966	0.113599	0.106737	0.098731	0.102381	0.10196	0.093795	0.086902	0.105059	0.08595	0.075381	0.060912
	Finland	0.0190618	0	0.0378163	0	0.0187306	0	0	0.0184707	0	0	0	0	0.0181547	0	0
	France	0.0633118	0.047154	0.0218695	0.0326214	0.0355448	0.0307562	0.0321382	0.0428941	0.0136366	0	0.00300534	0.00449613	0.00298873	0.00298054	0.0506121
	Germany	0.0375897	0.0449157	0.0255118	0.0291907	0.0231701	0.0268941	0.029917	0.0348571	0.0347198	0.0580372	0.0538644	0.0437166	0.0496026	0.044629	0.0445284
	Greece	3.01257	2.57705	1.38481	3.06016	1.02638	0.872197	0.900503	1.11362	1.45004	1.23939	1.00387	1.10351	0.872941	0.903068	0.606083
	Hungary	0.00991369	0	0.00994453	-	0	0	0	0	0	0	0	0	0	0	-
	Iceland	-	-	0	0	0	0	0	0	0	0	0	0	0	0	0
	Ireland	1.27406	0.678586	0.659249	0.0668219	0	0.0438582	0.0218337	0.0434827	0.0216272	0.0644089	0	0.042058	0.0416026	0	0
	Italy	0.726244	0.724065	0.123207	0.127493	0.0389201	0.0168698	0.279627	0.015116	0.236239	0.19907	0.17271	0.347809	0.163395	0.155413	0.081917
	Latvia	0	0	0	0	0	0	0	0	0.0496858	0	0	0	0	0	0
	Liechtenstein	0	0	0	0	0	-	-	-	-	0	0	0	0	0	0
	Lithuania	0	0	0	0	0.0314084	0	0	0	0.0676204	0	0	0	0	0	-
	Luxembourg	0	0	-	-	0	0.199177	0.192921	0	-	-	-	0.173536	-	-	-
	Malta	-	-	-	-	0	0	0	0	0.236681	0	0	-	-	0	-
	Moldova (the Republic of)	0	0	-	-	0	0	0	0	0	0	0	0	0	0	0
	Montenegro	-	-	0.324741	0.486248	0.646941	-	-	0.161134	0.160977	0.160821	0.160731	0.48208	0	0.321426	-
	Netherlands (the)	0.0306375	0.0428237	0.0305219	0.0486453	0.0241979	0.0361111	0.00599051	0.0119368	0.0297541	0.00592944	0.0295161	0.0234875	0.0116745	0.0290164	0.0403577
	North Macedonia (Rep. of)	15.6775	14.9772	18.3983	23.267	13.8712	8.11305	4.63212	3.95319	1.73405	1.92513	1.05803	1.05731	1.05668	0.528095	0.719957
	Norway	0	0	0	-	-	0.0409061	0.0406479	0.0797039	0.039373	0.0389315	0.038546	0.0764158	0.0568508	0.0564768	0.0747958
	Poland	0.0131009	-	0.00524651	0.0131145	0.00524224	0	0	0	0.0026288	0.00263077	0.0105301	0.00790096	0.00526665	0	0.00526692
	Portugal	1.61853	0.902845	0.711375	0.530395	0.766447	0.813385	0.80511	0.446987	0.334695	0.596093	0.530987	0.483497	0.155196	0.184756	0.320816
	Romania	-	0.00471837	0.00946499	0.00969205	0.0146769	0.00987807	0.00496339	0	0	0.0100457	0	0.00507556	0.0153149	0.00513506	0.00516218
	Russian Federation (the)	0.344206	0.293604	0.207275	0.287231	0.286444	0.301716	0.339953	0.324717	0.238316	0.256571	0.272733	0.229316	0.219382	0.200723	0.274919
	San Marino	-	-	-	0	0	-	0	0	0	0	0	0	0	0	-
	Serbia	-	0.0269848	0	0.0544201	0.136597	0.0548589	0.0552937	0.0138907	0.0837506	0.280482	0.042281	0.340024	0.0997029	0.0572852	0.0287967
	Slovakia	0	0	-	0.018601	0	0.0185515	-	0.0185037	0.0184814	0	0.0184456	0.0184289	0.0183981	0	0.0183472
	Slovenia	0	0	0.049551	0.0989454	0.0980551	0	0.0487129	0	0	0	0	0.0484252	0.0483936	0.144655	0.288336
	Spain	0.751378	0.729774	0.543925	0.348173	0.327848	0.227581	0.213937	0.177453	0.220935	0.169962	0.116267	0.0989586	0.145944	0.0705162	0.0426
	Sweden	0.155046	0.0440504	0.0874499	0.0867713	0.0752808	0.127957	0.116412	0.136564	0.104163	0.165015	0.132664	0.191473	0.149139	0.108106	0.13685
	Switzerland	0.121015	0.0400859	0.0132431	0.0653793	0.180789	0.0638985	0.101107	0.0375147	0.0618097	0.0366361	0.0120738	0.0835987	0.106486	0.0587245	0.08163
	Ukraine	0.00212291	0.0106865	-	0.00216178	0	29.0468	0.00437578	0.0021933	0.0043966	0.00441773	0.00221464	0.00222199	0.00669178	0	-
	United Kingdom of Great Britain and Northern Ireland (the)	0.0115892	0.0115043	0.00978434	0.0129435	0.0272977	0.0159974	0.0396683	0.0235478	0.0233906	0.0170273	0.0184286	0.0259101	0.0105966	0.0210652	0.0360106
Africa	Algeria	25.6654	24.9784	22.273	15.2315	18.0507	23.473	12.1245	14.1719	10.9334	15.7539	17.0635	22.4505	-	27.0505	-
	Angola	-	-	-	-	-	-	0	-	-	-	-	0	-	-	-
	Benin	-	-	-	-	-	-	-	-	-	-	-	-	-	-	-
	Botswana	-	0	0	0	0	0	-	-	-	-	-	-	-	0	-
	Burkina Faso	-	-	-	-	-	-	-	-	-	-	-	-	-	0	-
	Burundi	-	-	-	-	-	-	-	-	-	-	0	0	0	0	-
	Cabo Verde	-	-	-	-	-	-	-	-	-	0.192947	0.952853	0.941371	0.186047	-	-
	Cameroon	-	-	-	-	-	-	-	-	-	-	-	-	-	-	-
	Central African Republic (the)	0	0	-	-	-	-	-	-	-	0	0	-	-	-	-
	Chad	-	-	-	-	-	-	-	-	0	-	-	-	-	-	-
	Comoros (the)	-	-	-	-	-	0	0	-	-	-	-	-	-	-	-
	Congo (the Democratic Republic of the)	-	-	-	-	-	-	-	-	-	-	-	-	-	-	-
	Congo (the)	-	-	-	-	-	-	-	-	-	-	-	-	-	-	-
	Côte d'Ivoire	-	-	-	-	-	-	-	-	-	-	-	-	-	-	-
	Djibouti	-	-	-	-	-	-	-	-	-	-	-	-	-	-	-
	Egypt	-	-	-	-	-	-	-	0	4.46922	4.15373	-	-	-	-	-
	Equatorial Guinea	-	-	-	-	0	0	-	-	-	-	-	-	-	-	-
	Eritrea	-	-	-	-	-	-	0.528941	-	-	0.332181	4.33766	16.1999	33.1683	44.1093	-
	Ethiopia	-	-	-	-	-	-	-	-	-	-	-	-	-	-	-
	Gabon	-	-	-	-	-	-	-	-	-	-	-	-	-	-	-
	Gambia (the)	-	-	-	-	-	-	-	-	-	-	-	-	-	-	-
	Ghana	-	-	-	-	-	-	-	-	-	-	-	-	-	-	-
	Guinea	-	-	-	-	-	-	-	-	-	-	-	-	-	-	-
	Guinea-Bissau	-	-	-	-	-	-	-	-	-	-	-	-	-	-	-
	Kenya	-	-	0.170516	11.5224	-	-	-	-	186.237	206.79	204.692	222.682	203.072	246.798	293.103
	Lesotho	-	-	-	-	-	-	-	-	-	-	-	-	-	-	-
	Liberia	-	-	-	-	-	-	-	-	-	-	-	-	-	-	-
	Libya	-	-	-	-	-	-	-	-	-	-	-	-	0.106371	0.0449198	-
	Malawi	-	-	-	-	-	-	-	-	-	-	-	-	-	-	-
	Mali	0	0	-	-	-	-	-	-	-	-	-	-	-	-	-
	Mauritania	-	-	-	-	-	-	-	-	-	-	-	-	-	-	-
	Mauritius	-	0	-	-	0	-	-	-	-	0	0	0	0	0	0
	Morocco	0	0.0162313	0.0770128	-	0.0626388	0.0463773	0.0488075	0.00300825	0.00889793	0.00292463	0.00576974	0.00284687	0.401897	0.0638373	0.238541
	Mozambique	-	-	-	-	0	-	-	-	-	-	-	-	-	-	-
	Namibia	-	-	-	-	0	-	-	0	0	0	0.129595	0	0.0416212	0	0.160351
	Niger (the)	-	-	-	-	0	-	-	-	-	-	-	-	-	-	-
	Nigeria	-	-	-	-	-	-	-	-	-	-	-	-	-	-	-
	Sao Tome and Principe	-	-	-	-	-	-	-	-	-	-	-	-	-	-	-
	Seychelles	-	-	-	-	-	0	-	-	-	-	-	-	-	-	-
	Sierra Leone	-	-	-	-	-	-	-	-	-	-	-	-	-	-	-
	Somalia	-	-	-	-	-	-	-	-	-	-	0	0	-	-	-
	South Africa	-	-	-	-	-	-	0.0499964	-	-	0.00183338	-	0.00533735	-	-	-
	South Sudan (Rep. of)	-	-	-	-	-	-	-	-	-	-	-	-	-	-	-
	Sudan (the)	-	-	-	-	2.61072	-	0.0763798	1.26265	-	-	-	-	-	-	-
	Tanzania, United Republic of	-	-	-	-	-	-	-	-	-	-	-	-	-	0.0106546	-
	Togo	-	-	-	-	-	-	-	-	-	0	0	-	-	-	-
	Tunisia	2.81	4.50927	4.988	2.73659	2.51765	3.4884	3.42585	2.56292	1.27819	3.69694	4.50807	5.49366	8.93869	8.62069	-
	Uganda	-	-	-	-	-	-	-	-	-	-	0	-	-	-	-
	Zambia	-	-	-	-	-	-	-	-	-	-	-	-	-	-	-
	Zimbabwe	-	-	-	-	-	-	-	-	-	-	-	-	-	-	-
Americas	Argentina	0.73021	0.677019	0.476259	0.511475	0.340886	0.684017	0.782812	0.589458	0.466792	0.367944	0.426598	0.481758	0.202067	0.265201	0.522934
	Belize	0	0	0	0	-	0	-	0.591714	0	0	0	0	0	0	0
	Bolivia (Plurinational State of)	-	-	-	-	-	-	-	-	-	-	-	0.00906469	0.00893427	0.00880814	-
	Brazil	-	-	-	-	0.0113468	0.0132847	0.0126573	0.0456627	0.0174098	-	0.0728707	0.0892497	0.103448	0.110756	0.112296
	Canada	0.0310138	0.0122808	-	-	-	-	0.0232969	-	0.0541574	0.022575	0.0280089	0.0249242	-	-	-
	Chile	0.0556149	0.0428017	0.00604953	0.0478805	0.100674	0.029304	0.0232105	0.028735	0.0170731	0.0112619	0.0166951	0.00549177	0.0433125	0.0160178	-
	Colombia	-	-	-	0.0067789	-	-	-	-	-	-	0.0526087	0	0	0	0
	Costa Rica	0.373352	0.713395	0.703805	1.1427	0.530887	0.480625	0.431678	0.447952	0.421753	0.145974	0.639465	0.65315	0.767684	0.820091	-
	Cuba	0.106557	-	0.0977681	-	0.213776	0.169252	0.0889943	0.390864	0.647007	0.336078	0.264906	0.194087	0.414489	0.132297	-
	Dominican Republic (the)	-	-	-	-	-	-	-	-	-	0.334475	0.0583563	-	-	0.00940986	0
	Ecuador	0.043397	0.0355634	-	-	-	0.0133235	-	-	-	0.0689576	0.0801874	0.0363832	0.119151	0.163893	0.259013
	El Salvador	0	0	-	-	0	0.0646843	-	-	0.015959	0.0476559	0	0.0157328	0.015654	-	-
	Guatemala	0.00772303	-	0.0742004	-	0.0714276	-	0.0137727	0.020295	-	-	-	-	-	-	-
	Honduras	-	0.0130988	0	0.137828	-	0.0480916	0.0117915	0.0115731	0.0340966	0.0781636	0.0329204	0.0862925	0.0212111	-	-
	Jamaica	0	0	0	-	0	-	-	-	-	-	-	-	0	0	-
	Mexico	3.7668	1.70788	1.88146	1.94648	1.91795	2.27797	3.00098	2.89663	2.35131	2.1287	2.16481	1.97595	1.48665	1.22196	1.30354
	Nicaragua	0.128707	-	0.0357778	0.0176447	0.0348096	0.0171702	-	-	0.0164949	0	0	0	0.0313242	-	-
	Panama	0.120112	-	0	0.0568795	0.0279391	0	0	0	0.0521452	0.128162	-	-	0.0243501	0	-
	Paraguay	-	-	-	-	-	0.0160051	-	0.0155727	0	-	-	-	0.32037	0.115007	0.156147
	Peru	1.72611	1.44118	-	-	1.92757	1.29187	0.242616	0	1.38376	-	0.436484	1.7267	1.42156	0.343865	-
	United States of America (the)	0.0358694	0.0358603	0.04548	0.029925	0.040421	0.0410569	0.0343407	0.0391872	0.0379675	0.0307802	0.0377254	0.0411673	0.0387547	0.0425287	-
	Uruguay	0.150521	0.120286	0	0.299381	0.806048	0.446525	0	0.177569	0	0.0882239	0.0879246	0	0.0872944	0.20294	0.115549
	Venezuela (Bolivarian Republic of)	0.0453988	0.0633143	0.0990913	0.209872	0.0856195	0.0457104	0.0311549	0.0034059	0.0100735	0.0133143	0.0332427	-	0.0238075	0.0207705	-
Oceania	Australia	0.201032	0.217413	0.192053	0.188242	0.138302	0.113473	0.179051	0.10997	0.0648561	0.0724153	0.0755795	0.0744081	0.0691005	0.108075	-
	New Caledonia	0	0.424178	-	0	0	0	-	0	0	0	0	0	0	0	0
	New Zealand	0	0	0.0947015	0.0939011	0.0232418	0.0229848	0	0	0.0225119	0	0.0216948	0	0.0207745	0.061217	0.0602494
